# Supplementary material for: Multiplexed Gene Engineering Based on dCas9 and gRNA-tRNA Array Encoded on Single Transcript
Source: Int J Mol Sci. 2023 May 10;24(10):8535. doi: 10.3390/ijms24108535 (PMC10218229; doi:10.3390/ijms24108535)
Supplement: Supplementary file 1 [file ijms-24-08535-s001.zip]

Archive with 4 entries (4 files):
- Supplementary Table S1. sgRNA Target Sites.pdf
- Supplementary Table S2. Primer Sequence for RT-PCR.pdf
- Supplementary Table S3. Primer Sequence for cRT-qPCR.pdf
- Supplementary Table S4.pdf
